# Supplementary material for: Associations between PBMC whole genome transcriptome, muscle strength, muscle mass, and physical performance in healthy home-dwelling older women
Source: GeroScience. 2023 May 19;45(6):3175–86. doi: 10.1007/s11357-023-00819-0 (PMC10643614; doi:10.1007/s11357-023-00819-0)
Supplement: Supplementary file 2 — Supplementary file2 (XLSX 46 KB) [file 11357_2023_819_MOESM2_ESM.xlsx]

## Sheet: Online Supplement 12
Online Supplement 12 - Top 10 genes driving each gene cluster. This list was obtained by firstly computing the absolute correlation between all genes and maximum handgrip strength (muscle health significance). Secondly, we computed the absolute correlation between all genes and the cluster eigengenes (cluster membership). Lastly, we summed the correlation between muscle health significance and cl…
genes	fenotypes	estimate_fenotype	n_fenotype	p.value_fenotype	clusters	estimate_cluster	n_cluster	p.value_cluster	estimate_hub
C10orf12	max_grip_strength	-0.280507	95	0.00589867	Darkmagenta	0.752828	95	0	1.03333
FAM98A	max_grip_strength	-0.213502	95	0.0377615	Darkmagenta	0.808735	95	0	1.02224
RBM42	max_grip_strength	-0.285246	95	0.00508038	Darkmagenta	0.715985	95	4.44089e-16	1.00123
KLF10	max_grip_strength	0.274438	95	0.00711605	Darkmagenta	-0.719989	95	2.22045e-16	0.994427
ADRM1	max_grip_strength	-0.350095	95	0.000505397	Darkmagenta	0.640314	95	2.80775e-12	0.990409
ARRDC3	max_grip_strength	0.23437	95	0.0222512	Darkmagenta	-0.753052	95	0	0.987421
PPP1R10	max_grip_strength	-0.251254	95	0.0140479	Darkmagenta	0.733693	95	0	0.984947
C14orf139	max_grip_strength	-0.202127	95	0.0494908	Darkmagenta	0.782153	95	0	0.98428
STAT5A	max_grip_strength	-0.261943	95	0.01034	Darkmagenta	0.721571	95	0	0.983514
MLLT10	max_grip_strength	0.297657	95	0.00339499	Darkmagenta	-0.680011	95	3.5083e-14	0.977669
RAB5C	max_grip_strength	-0.301066	95	0.00302982	Darkorange	0.807503	95	0	1.10857
MAP1S	max_grip_strength	-0.25425	95	0.0129073	Darkorange	0.730543	95	0	0.984793
UQCRC1	max_grip_strength	-0.189394	95	0.0660295	Darkorange	0.792483	95	0	0.981877
TNIP1	max_grip_strength	-0.355149	95	0.000413049	Darkorange	0.613928	95	3.69702e-11	0.969077
SND1	max_grip_strength	-0.295858	95	0.00360317	Darkorange	0.670017	95	1.12577e-13	0.965875
ARF5	max_grip_strength	-0.203702	95	0.0477065	Darkorange	0.760568	95	0	0.964271
CBARA1	max_grip_strength	-0.264449	95	0.00960636	Darkorange	0.691335	95	8.88178e-15	0.955784
MKL1	max_grip_strength	-0.239529	95	0.0193938	Darkorange	0.71467	95	4.44089e-16	0.954198
CD74	max_grip_strength	-0.287206	95	0.00477258	Darkorange	0.652058	95	8.21343e-13	0.939264
ZC3H14	max_grip_strength	0.330313	95	0.00107875	Darkorange	-0.608749	95	5.96405e-11	0.939061
CD74	max_grip_strength	-0.287206	95	0.00477258	Lightcyan	-0.764208	95	0	1.05141
SEMA4B	max_grip_strength	-0.345125	95	0.000614327	Lightcyan	-0.660736	95	3.19744e-13	1.00586
LYL1	max_grip_strength	-0.272457	95	0.00755888	Lightcyan	-0.725714	95	0	0.998171
UNC93B1	max_grip_strength	-0.213747	95	0.037537	Lightcyan	-0.75147	95	0	0.965217
BTK	max_grip_strength	-0.116495	95	0.260904	Lightcyan	-0.842595	95	0	0.959091
DEXI	max_grip_strength	0.135431	95	0.190678	Lightcyan	0.786058	95	0	0.921489
STAT4	max_grip_strength	0.193545	95	0.0602058	Lightcyan	0.726764	95	0	0.920309
LAT2	max_grip_strength	-0.222057	95	0.0305591	Lightcyan	-0.694527	95	5.77316e-15	0.916583
SEPN1	max_grip_strength	-0.22247	95	0.030243	Lightcyan	-0.680781	95	3.19744e-14	0.903251
HLA-DMB	max_grip_strength	-0.162507	95	0.115619	Lightcyan	-0.740342	95	0	0.902848
PTBP1	max_grip_strength	-0.328745	95	0.00114316	Lightgreen	0.752114	95	0	1.08086
SHMT2	max_grip_strength	-0.268747	95	0.00845395	Lightgreen	0.804269	95	0	1.07302
ZNF580	max_grip_strength	-0.287311	95	0.00475657	Lightgreen	0.757335	95	0	1.04465
DHPS	max_grip_strength	-0.280486	95	0.00590254	Lightgreen	0.754353	95	0	1.03484
PCBP2	max_grip_strength	-0.203114	95	0.0483663	Lightgreen	0.829465	95	0	1.03258
SEMA4B	max_grip_strength	-0.345125	95	0.000614327	Lightgreen	0.673278	95	7.72715e-14	1.0184
WDR70	max_grip_strength	-0.321682	95	0.00147887	Lightgreen	0.695101	95	5.55112e-15	1.01678
PAF1	max_grip_strength	-0.2122	95	0.0389734	Lightgreen	0.803205	95	0	1.01541
ZFP36L2	max_grip_strength	0.229386	95	0.0253464	Lightgreen	-0.778205	95	0	1.00759
FCHO1	max_grip_strength	-0.232676	95	0.0232648	Lightgreen	0.77339	95	0	1.00607
METTL7A	max_grip_strength	-0.201182	95	0.0505876	Orange	0.758497	95	0	0.959679
ALCAM	max_grip_strength	-0.243113	95	0.0175997	Orange	0.706453	95	1.33227e-15	0.949566
CAMK2G	max_grip_strength	0.240523	95	0.0188811	Orange	-0.668169	95	1.39e-13	0.908692
CYB561D1	max_grip_strength	0.086997	95	0.401858	Orange	-0.819471	95	0	0.906468
DNMT1	max_grip_strength	0.209988	95	0.0411068	Orange	-0.695745	95	5.10703e-15	0.905733
SLC26A11	max_grip_strength	0.196492	95	0.0563311	Orange	-0.694401	95	5.9952e-15	0.890893
RXRB	max_grip_strength	0.177844	95	0.0846653	Orange	-0.698446	95	3.55271e-15	0.87629
RNF135	max_grip_strength	-0.0936471	95	0.366706	Orange	0.776162	95	0	0.869809
BUB3	max_grip_strength	0.192649	95	0.061426	Orange	-0.674384	95	6.79456e-14	0.867033
APAF1	max_grip_strength	-0.227916	95	0.0263265	Orange	0.637332	95	3.80407e-12	0.865248
CDKN1C	max_grip_strength	0.271358	95	0.00781488	Paleturquoise	0.84016	95	0	1.11152
HES4	max_grip_strength	0.218669	95	0.0332593	Paleturquoise	0.796165	95	0	1.01483
QPRT	max_grip_strength	0.309019	95	0.00231128	Paleturquoise	0.658665	95	4.01457e-13	0.967683
CDC42EP4	max_grip_strength	0.215749	95	0.0357442	Paleturquoise	0.749342	95	0	0.965092
MS4A7	max_grip_strength	0.271575	95	0.00776373	Paleturquoise	0.692315	95	7.77156e-15	0.96389
DUSP5	max_grip_strength	0.208392	95	0.0427058	Paleturquoise	0.754227	95	0	0.96262
BATF3	max_grip_strength	0.257232	95	0.0118529	Paleturquoise	0.687626	95	1.39888e-14	0.944858
CALML4	max_grip_strength	0.105624	95	0.308335	Paleturquoise	0.83519	95	0	0.940815
SIGLEC10	max_grip_strength	0.196534	95	0.0562774	Paleturquoise	0.743995	95	0	0.940529
CEBPB	max_grip_strength	0.181876	95	0.0777345	Paleturquoise	0.755627	95	0	0.937503
NDUFV2	max_grip_strength	-0.287115	95	0.00478649	Skyblue	0.843239	95	0	1.13035
FAM119A	max_grip_strength	0.249651	95	0.0146934	Skyblue	-0.867287	95	0	1.11694
CA429274	max_grip_strength	0.170991	95	0.0975647	Skyblue	-0.941153	95	0	1.11214
CERKL	max_grip_strength	0.171411	95	0.0967321	Skyblue	-0.861548	95	0	1.03296
HEATR1	max_grip_strength	0.140639	95	0.174021	Skyblue	-0.87213	95	0	1.01277
MTCP1NB	max_grip_strength	-0.190052	95	0.065077	Skyblue	0.791769	95	0	0.981822
DIMT1L	max_grip_strength	0.265464	95	0.00932245	Skyblue	-0.715887	95	4.44089e-16	0.981352
ADRM1	max_grip_strength	-0.350095	95	0.000505397	Skyblue	0.6222	95	1.69105e-11	0.972295
SERINC1	max_grip_strength	-0.17811	95	0.0841934	Skyblue	0.760008	95	0	0.938118
HAS3	max_grip_strength	0.194343	95	0.0591357	Skyblue	-0.734155	95	0	0.928498
OSBPL10	max_grip_strength	-0.288494	95	0.00457946	Tan	0.926078	95	0	1.21457
CD19	max_grip_strength	-0.271162	95	0.00786133	Tan	0.942413	95	0	1.21358
FCRL2	max_grip_strength	-0.27518	95	0.00695618	Tan	0.931957	95	0	1.20714
BLK	max_grip_strength	-0.348982	95	0.000528124	Tan	0.854367	95	0	1.20335
FCRLA	max_grip_strength	-0.258926	95	0.011288	Tan	0.941895	95	0	1.20082
BANK1	max_grip_strength	-0.277504	95	0.0064758	Tan	0.917889	95	0	1.19539
POU2AF1	max_grip_strength	-0.3117	95	0.00210615	Tan	0.871976	95	0	1.18368
CD79A	max_grip_strength	-0.227573	95	0.0265597	Tan	0.951526	95	0	1.1791
GNG7	max_grip_strength	-0.261425	95	0.0104976	Tan	0.903569	95	0	1.16499
CXCR5	max_grip_strength	-0.25866	95	0.0113751	Tan	0.898418	95	0	1.15708
NCKAP5L	max_grip_strength	-0.25054	95	0.0143323	Yellow	0.871934	95	0	1.12247
MTF1	max_grip_strength	-0.295907	95	0.00359735	Yellow	0.816951	95	0	1.11286
TMEM219	max_grip_strength	-0.327317	95	0.00120484	Yellow	0.784309	95	0	1.11163
SEPN1	max_grip_strength	-0.22247	95	0.030243	Yellow	0.883441	95	0	1.10591
TNFAIP2	max_grip_strength	-0.232963	95	0.0230904	Yellow	0.869695	95	0	1.10266
MKL1	max_grip_strength	-0.239529	95	0.0193938	Yellow	0.857853	95	0	1.09738
PKM2	max_grip_strength	-0.241678	95	0.0183001	Yellow	0.854815	95	0	1.09649
TBC1D10B	max_grip_strength	-0.256994	95	0.0119342	Yellow	0.830277	95	0	1.08727
GNG2	max_grip_strength	0.257827	95	0.0116517	Yellow	-0.828191	95	0	1.08602
DGCR2	max_grip_strength	-0.23682	95	0.0208522	Yellow	0.829493	95	0	1.06631

## Sheet: Online Supplement 13
Online Supplement 13 - Detailed gene set enrichment analysis results.
cluster	GO	GO.ID	Term	Annotated	Significant	Expected	classic_fisher
Darkmagenta	BP	GO:0010557	Positive regulation of macromolecule bio...	1140	10	3.33	0.00088
Darkmagenta	BP	GO:0006457	Protein folding	163	4	0.48	0.00119
Darkmagenta	BP	GO:0051131	Chaperone-mediated protein complex assem...	18	2	0.05	0.00122
Darkmagenta	BP	GO:0031328	Positive regulation of cellular biosynth...	1192	10	3.49	0.00125
Darkmagenta	BP	GO:0009891	Positive regulation of biosynthetic proc...	1208	10	3.53	0.00139
Darkmagenta	BP	GO:0045935	Positive regulation of nucleobase-contai...	1219	10	3.56	0.00149
Darkmagenta	BP	GO:0042026	Protein refolding	20	2	0.06	0.00151
Darkmagenta	BP	GO:0042220	Response to cocaine	23	2	0.07	0.002
Darkmagenta	BP	GO:0010604	Positive regulation of macromolecule met...	2079	13	6.08	0.00275
Darkmagenta	BP	GO:0000409	Regulation of transcription by galactose	1	1	0	0.00292
Darkorange	BP	GO:0006810	Transport	2956	37	21.28	4.5e-05
Darkorange	BP	GO:0051234	Establishment of localization	3025	37	21.77	7.8e-05
Darkorange	BP	GO:0046513	Ceramide biosynthetic process	39	4	0.28	0.00017
Darkorange	BP	GO:0060627	Regulation of vesicle-mediated transport	322	9	2.32	0.00046
Darkorange	BP	GO:0035810	Positive regulation of urine volume	5	2	0.04	0.0005
Darkorange	BP	GO:1902652	Secondary alcohol metabolic process	96	5	0.69	0.00061
Darkorange	BP	GO:0030148	Sphingolipid biosynthetic process	57	4	0.41	0.00072
Darkorange	BP	GO:0006102	Isocitrate metabolic process	6	2	0.04	0.00075
Darkorange	BP	GO:1900244	Positive regulation of synaptic vesicle ...	6	2	0.04	0.00075
Darkorange	BP	GO:0051049	Regulation of transport	941	16	6.77	0.00079
Lightcyan	BP	GO:0002250	Adaptive immune response	302	20	4.52	1.9e-08
Lightcyan	BP	GO:0033077	T cell differentiation in thymus	58	8	0.87	2.1e-06
Lightcyan	BP	GO:0046649	Lymphocyte activation	519	23	7.76	2.2e-06
Lightcyan	BP	GO:0002684	Positive regulation of immune system pro...	644	26	9.63	2.5e-06
Lightcyan	BP	GO:0050778	Positive regulation of immune response	452	21	6.76	3.1e-06
Lightcyan	BP	GO:0050776	Regulation of immune response	709	27	10.61	4.7e-06
Lightcyan	BP	GO:0042110	T cell activation	357	18	5.34	5.6e-06
Lightcyan	BP	GO:0002376	Immune system process	1929	51	28.86	8.3e-06
Lightcyan	BP	GO:0050851	Antigen receptor-mediated signaling path...	207	13	3.1	1.2e-05
Lightcyan	BP	GO:0002682	Regulation of immune system process	1014	32	15.17	2.7e-05
Lightgreen	BP	GO:0045472	Response to ether	8	3	0.11	0.00013
Lightgreen	BP	GO:0075522	Ires-dependent viral translational initi...	10	3	0.13	0.00027
Lightgreen	BP	GO:1904636	Response to ionomycin	3	2	0.04	0.00054
Lightgreen	BP	GO:1904637	Cellular response to ionomycin	3	2	0.04	0.00054
Lightgreen	BP	GO:0019081	Viral translation	14	3	0.19	0.00078
Lightgreen	BP	GO:0002181	Cytoplasmic translation	88	6	1.19	0.00117
Lightgreen	BP	GO:0043030	Regulation of macrophage activation	35	4	0.47	0.0012
Lightgreen	BP	GO:0061384	Heart trabecula morphogenesis	17	3	0.23	0.00142
Lightgreen	BP	GO:1990416	Cellular response to brain-derived neuro...	5	2	0.07	0.00176
Lightgreen	BP	GO:0070542	Response to fatty acid	42	4	0.57	0.00238
Orange	BP	GO:0031585	Regulation of inositol 1,4,5-trisphospha...	3	2	0.02	0.00016
Orange	BP	GO:0010657	Muscle cell apoptotic process	43	4	0.31	0.00026
Orange	BP	GO:0002318	Myeloid progenitor cell differentiation	4	2	0.03	0.00031
Orange	BP	GO:0033059	Cellular pigmentation	29	3	0.21	0.00119
Orange	BP	GO:0051924	Regulation of calcium ion transport	133	5	0.97	0.0028
Orange	BP	GO:0010660	Regulation of muscle cell apoptotic proc...	40	3	0.29	0.00304
Orange	BP	GO:0051279	Regulation of release of sequestered cal...	42	3	0.31	0.00349
Orange	BP	GO:0002320	Lymphoid progenitor cell differentiation	13	2	0.1	0.0039
Orange	BP	GO:0032438	Melanosome organization	13	2	0.1	0.0039
Orange	BP	GO:0048753	Pigment granule organization	14	2	0.1	0.00453
Paleturquoise	BP	GO:0042127	Regulation of cell population proliferat...	912	15	4	3.1e-06
Paleturquoise	BP	GO:0070663	Regulation of leukocyte proliferation	171	7	0.75	7.9e-06
Paleturquoise	BP	GO:0007165	Signal transduction	3114	27	13.66	1.4e-05
Paleturquoise	BP	GO:0008283	Cell population proliferation	1085	15	4.76	2.6e-05
Paleturquoise	BP	GO:0043065	Positive regulation of apoptotic process	383	9	1.68	3.1e-05
Paleturquoise	BP	GO:0043068	Positive regulation of programmed cell d...	392	9	1.72	3.7e-05
Paleturquoise	BP	GO:0070661	Leukocyte proliferation	218	7	0.96	3.8e-05
Paleturquoise	BP	GO:0008285	Negative regulation of cell population p...	395	9	1.73	4e-05
Paleturquoise	BP	GO:0065007	Biological regulation	6397	38	28.06	4.2e-05
Paleturquoise	BP	GO:0023052	Signaling	3315	27	14.54	5e-05
Skyblue	BP	GO:0030174	Regulation of dna-templated dna replicat...	4	2	0.02	0.00018
Skyblue	BP	GO:0034660	Ncrna metabolic process	443	9	2.44	0.0006
Skyblue	BP	GO:0048194	Golgi vesicle budding	10	2	0.06	0.0013
Skyblue	BP	GO:0034470	Ncrna processing	322	7	1.77	0.00178
Skyblue	BP	GO:0021514	Ventral spinal cord interneuron differen...	1	1	0.01	0.00551
Skyblue	BP	GO:0036118	Hyaluranon cable assembly	1	1	0.01	0.00551
Skyblue	BP	GO:0045226	Extracellular polysaccharide biosyntheti...	1	1	0.01	0.00551
Skyblue	BP	GO:0046379	Extracellular polysaccharide metabolic p...	1	1	0.01	0.00551
Skyblue	BP	GO:0061485	Memory t cell proliferation	1	1	0.01	0.00551
Skyblue	BP	GO:1900104	Regulation of hyaluranon cable assembly	1	1	0.01	0.00551
Tan	BP	GO:0042113	B cell activation	190	19	3.65	3.4e-09
Tan	BP	GO:0042100	B cell proliferation	67	11	1.29	4.9e-08
Tan	BP	GO:0050853	B cell receptor signaling pathway	50	9	0.96	3.7e-07
Tan	BP	GO:0030183	B cell differentiation	96	11	1.85	2.1e-06
Tan	BP	GO:0046649	Lymphocyte activation	519	26	9.98	5.9e-06
Tan	BP	GO:1903131	Mononuclear cell differentiation	314	18	6.04	3.2e-05
Tan	BP	GO:0032943	Mononuclear cell proliferation	205	14	3.94	3.9e-05
Tan	BP	GO:0046651	Lymphocyte proliferation	205	14	3.94	3.9e-05
Tan	BP	GO:0002768	Immune response-regulating cell surface ...	319	18	6.14	4e-05
Tan	BP	GO:0050855	Regulation of b cell receptor signaling ...	23	5	0.44	6.3e-05
Yellow	BP	GO:1901385	Regulation of voltage-gated calcium chan...	14	5	0.62	0.00025
Yellow	BP	GO:0071868	Cellular response to monoamine stimulus	36	7	1.6	0.0009
Yellow	BP	GO:0071870	Cellular response to catecholamine stimu...	36	7	1.6	0.0009
Yellow	BP	GO:0071867	Response to monoamine	37	7	1.65	0.00106
Yellow	BP	GO:0071869	Response to catecholamine	37	7	1.65	0.00106
Yellow	BP	GO:0006654	Phosphatidic acid biosynthetic process	29	6	1.29	0.00149
Yellow	BP	GO:1900107	Regulation of nodal signaling pathway	2	2	0.09	0.00198
Yellow	BP	GO:1901078	Negative regulation of relaxation of mus...	2	2	0.09	0.00198
Yellow	BP	GO:1901898	Negative regulation of relaxation of car...	2	2	0.09	0.00198
Yellow	BP	GO:0046473	Phosphatidic acid metabolic process	31	6	1.38	0.00214

## Sheet: Online Supplement 14
Online Supplement 14 - DAVID GO BPs. Using the metodology described in Online Supplement 12, we identified the top 50 driver genes for each cluster. Posteriorly, we ran them on the DAVID functional annotation tool and extracted the resulting GO BPs, as a sensitivity analysis.
Cluster	Category	Term	Count	%	PValue	Genes	List Total	Pop Hits	Pop Total	Fold Enrichment	Bonferroni	Benjamini	FDR
Darkmagenta	GOTERM_BP_DIRECT	GO:0006357~regulation of transcription from RNA polymerase II promoter	10	22.22222222222222	0.014104071289538798	PHF20L1, STAT5A, KLF10, MLLT10, ZNF580, ZBTB24, MTF1, WDR5, MAPK14, ATXN7L3	45	1723	19333	2.4934545689043657	0.9952083673299698	1.0	1.0
Darkmagenta	GOTERM_BP_DIRECT	GO:0006935~chemotaxis	3	6.666666666666667	0.03192098355058493	ZNF580, LSP1, MAPK14	45	123	19333	10.478590785907858	0.9999949596195572	1.0	1.0
Darkmagenta	GOTERM_BP_DIRECT	GO:0034497~protein localization to pre-autophagosomal structure	2	4.444444444444445	0.04020060055955068	LRBA, ATG4B	45	18	19333	47.735802469135805	0.9999998005389189	1.0	1.0
Darkmagenta	GOTERM_BP_DIRECT	GO:0000423~macromitophagy	2	4.444444444444445	0.046745340879639385	LRBA, ATG4B	45	21	19333	40.91640211640212	0.9999999847748997	1.0	1.0
Darkmagenta	GOTERM_BP_DIRECT	GO:0048025~negative regulation of mRNA splicing, via spliceosome	2	4.444444444444445	0.05324646101423189	PTBP1, RBM42	45	24	19333	35.80185185185185	0.999999998838315	1.0	1.0
Darkmagenta	GOTERM_BP_DIRECT	GO:0045944~positive regulation of transcription from RNA polymerase II promoter	7	15.555555555555555	0.05485609625993471	STAT5A, KLF10, MLLT10, ZNF580, MTF1, WWP2, MAPK14	45	1210	19333	2.485417814508724	0.999999999387333	1.0	1.0
Darkmagenta	GOTERM_BP_DIRECT	GO:0035307~positive regulation of protein dephosphorylation	2	4.444444444444445	0.06824769925931529	PTBP1, PPP2R5D	45	31	19333	27.717562724014336	0.999999999997136	1.0	1.0
Darkmagenta	GOTERM_BP_DIRECT	GO:0043161~proteasome-mediated ubiquitin-dependent protein catabolic process	3	6.666666666666667	0.08390462142152992	FEM1B, ADRM1, WWP2	45	212	19333	6.079559748427673	0.9999999999999951	1.0	1.0
Darkmagenta	GOTERM_BP_DIRECT	GO:0006094~gluconeogenesis	2	4.444444444444445	0.09755656743318733	WDR5, PGK1	45	45	19333	19.09432098765432	1.0	1.0	1.0
Darkorange	GOTERM_BP_DIRECT	GO:0006886~intracellular protein transport	6	12.76595744680851	9.679560272351357E-4	VPS18, CD74, RAB5C, EXOC6, ARF5, TBC1D10B	46	329	19333	7.664728426060527	0.30385052230178755	0.3620155541859407	0.3620155541859407
Darkorange	GOTERM_BP_DIRECT	GO:0051156~glucose 6-phosphate metabolic process	2	4.25531914893617	0.02303927465075079	G6PD, HK1	46	10	19333	84.05652173913043	0.9998363042916849	1.0	1.0
Darkorange	GOTERM_BP_DIRECT	GO:0007033~vacuole organization	2	4.25531914893617	0.025314451003467072	VPS18, VPS4A	46	11	19333	76.41501976284586	0.999931556352872	1.0	1.0
Darkorange	GOTERM_BP_DIRECT	GO:0034058~endosomal vesicle fusion	2	4.25531914893617	0.025314451003467072	VPS18, VPS4A	46	11	19333	76.41501976284586	0.999931556352872	1.0	1.0
Darkorange	GOTERM_BP_DIRECT	GO:0032480~negative regulation of type I interferon production	2	4.25531914893617	0.03885711028964003	RNF216, GPATCH3	46	17	19333	49.44501278772378	0.9999996346609444	1.0	1.0
Darkorange	GOTERM_BP_DIRECT	GO:0006914~autophagy	3	6.382978723404255	0.048785683777738516	VPS18, MAP1S, VPS4A	46	152	19333	8.295051487414186	0.9999999924818087	1.0	1.0
Darkorange	GOTERM_BP_DIRECT	GO:0006915~apoptotic process	5	10.638297872340425	0.05207079719455559	RNF216, MAP1S, TMEM219, LTBR, TNFRSF1A	46	607	19333	3.4619654752524895	0.9999999979384796	1.0	1.0
Darkorange	GOTERM_BP_DIRECT	GO:0050860~negative regulation of T cell receptor signaling pathway	2	4.25531914893617	0.061020434790757166	DUSP3, PILRB	46	27	19333	31.13204508856683	0.9999999999406533	1.0	1.0
Darkorange	GOTERM_BP_DIRECT	GO:0001578~microtubule bundle formation	2	4.25531914893617	0.07191391293425008	MAP1S, NCKAP5L	46	32	19333	26.26766304347826	0.9999999999992449	1.0	1.0
Darkorange	GOTERM_BP_DIRECT	GO:0030154~cell differentiation	5	10.638297872340425	0.07338117937498885	HLX, TNFAIP2, CLPTM1, CAMK2G, AAMP	46	682	19333	3.0812507968889453	0.9999999999995821	1.0	1.0
Darkorange	GOTERM_BP_DIRECT	GO:0043123~positive regulation of I-kappaB kinase/NF-kappaB signaling	3	6.382978723404255	0.0735698722198657	CD74, LTBR, TNFRSF1A	46	192	19333	6.5669157608695645	0.9999999999996128	1.0	1.0
Darkorange	GOTERM_BP_DIRECT	GO:0006904~vesicle docking involved in exocytosis	2	4.25531914893617	0.07839058227996398	VPS18, EXOC6	46	35	19333	24.01614906832298	0.9999999999999449	1.0	1.0
Darkorange	GOTERM_BP_DIRECT	GO:0043161~proteasome-mediated ubiquitin-dependent protein catabolic process	3	6.382978723404255	0.08719534868255506	RNF216, ADRM1, KCTD17	46	212	19333	5.94739540607055	0.9999999999999984	1.0	1.0
Darkorange	GOTERM_BP_DIRECT	GO:0090148~membrane fission	2	4.25531914893617	0.09121161565273132	VPS4A, EXOC6	46	41	19333	20.501590668080595	0.9999999999999997	1.0	1.0
Lightcyan	GOTERM_BP_DIRECT	GO:0019886~antigen processing and presentation of exogenous peptide antigen via MHC class II	3	6.666666666666667	0.001962459758535281	CD74, HLA-DMB, UNC93B1	42	31	19333	44.546082949308754	0.5539674864334962	0.5427370327358559	0.5427370327358559
Lightcyan	GOTERM_BP_DIRECT	GO:0042113~B cell activation	3	6.666666666666667	0.0026410561203691284	LAT2, BTK, RASGRP1	42	36	19333	38.35912698412698	0.6627429882772261	0.5427370327358559	0.5427370327358559
Lightcyan	GOTERM_BP_DIRECT	GO:0045944~positive regulation of transcription from RNA polymerase II promoter	8	17.77777777777778	0.012789019232518812	CIITA, BCL11B, TNIP1, MTF1, HLTF, STAT4, ARID3A, GLYR1	42	1210	19333	3.0433687524596618	0.9949591856365532	1.0	1.0
Lightcyan	GOTERM_BP_DIRECT	GO:0035556~intracellular signal transduction	5	11.11111111111111	0.015202772190937292	LAT2, YWHAE, PRKCH, PRKCD, BTK	42	453	19333	5.080679070745296	0.9981569294993525	1.0	1.0
Lightcyan	GOTERM_BP_DIRECT	GO:0034351~negative regulation of glial cell apoptotic process	2	4.444444444444445	0.01684343995642302	PRKCH, PRKCD	42	8	19333	115.07738095238095	0.9990712003577793	1.0	1.0
Lightcyan	GOTERM_BP_DIRECT	GO:0032755~positive regulation of interleukin-6 production	3	6.666666666666667	0.02050621996962579	CD74, UNC93B1, BTK	42	104	19333	13.27815934065934	0.9997996951327047	1.0	1.0
Lightcyan	GOTERM_BP_DIRECT	GO:0071380~cellular response to prostaglandin E stimulus	2	4.444444444444445	0.0354615547481307	GNG2, PTGER2	42	17	19333	54.154061624649856	0.999999640803525	1.0	1.0
Lightcyan	GOTERM_BP_DIRECT	GO:0016064~immunoglobulin mediated immune response	2	4.444444444444445	0.0395519593520338	CD74, PRKCD	42	19	19333	48.453634085213025	0.9999999373728592	1.0	1.0
Lightcyan	GOTERM_BP_DIRECT	GO:0002755~MyD88-dependent toll-like receptor signaling pathway	2	4.444444444444445	0.04565585284714819	TNIP1, BTK	42	22	19333	41.84632034632035	0.9999999954421407	1.0	1.0
Lightcyan	GOTERM_BP_DIRECT	GO:0046597~negative regulation of viral entry into host cell	2	4.444444444444445	0.047682061228439744	CD74, CIITA	42	23	19333	40.02691511387163	0.9999999980972238	1.0	1.0
Lightcyan	GOTERM_BP_DIRECT	GO:0043303~mast cell degranulation	2	4.444444444444445	0.047682061228439744	LAT2, RASGRP1	42	23	19333	40.02691511387163	0.9999999980972238	1.0	1.0
Lightcyan	GOTERM_BP_DIRECT	GO:0034341~response to interferon-gamma	2	4.444444444444445	0.05775031411448166	CD74, CIITA	42	28	19333	32.87925170068027	0.9999999999758884	1.0	1.0
Lightcyan	GOTERM_BP_DIRECT	GO:0043123~positive regulation of I-kappaB kinase/NF-kappaB signaling	3	6.666666666666667	0.06250624950605646	CD74, LTBR, ALPK1	42	192	19333	7.192336309523808	0.999999999996987	1.0	1.0
Lightcyan	GOTERM_BP_DIRECT	GO:0002250~adaptive immune response	4	8.88888888888889	0.07008662661727061	LAT2, HLA-DMB, UNC93B1, BTK	42	451	19333	4.082567838665399	0.9999999999998929	1.0	1.0
Lightcyan	GOTERM_BP_DIRECT	GO:0006955~immune response	4	8.88888888888889	0.08586564722688997	CD74, CIITA, HLA-DMB, LTBR	42	492	19333	3.7423538521099493	0.9999999999999999	1.0	1.0
Lightcyan	GOTERM_BP_DIRECT	GO:0006468~protein phosphorylation	4	8.88888888888889	0.09034007397415715	PRKCH, PRKCD, BTK, ALPK1	42	503	19333	3.660513111805358	1.0	1.0	1.0
Lightcyan	GOTERM_BP_DIRECT	GO:0042100~B cell proliferation	2	4.444444444444445	0.09121161565556368	PRKCD, RASGRP1	42	45	19333	20.458201058201055	1.0	1.0	1.0
Lightcyan	GOTERM_BP_DIRECT	GO:0030890~positive regulation of B cell proliferation	2	4.444444444444445	0.09314340348587473	CD74, BTK	42	46	19333	20.013457556935816	1.0	1.0	1.0
Lightcyan	GOTERM_BP_DIRECT	GO:0019882~antigen processing and presentation	2	4.444444444444445	0.09507118491784437	CD74, HLA-DMB	42	47	19333	19.587639311043567	1.0	1.0	1.0
Lightgreen	GOTERM_BP_DIRECT	GO:0075522~IRES-dependent viral translational initiation	3	6.8181818181818175	2.502805380523581E-4	PTBP1, PCBP2, EIF3D	43	11	19333	122.61945031712474	0.0905071988684154	0.09485632392184373	0.09485632392184373
Lightgreen	GOTERM_BP_DIRECT	GO:0006998~nuclear envelope organization	2	4.545454545454546	0.04674415738972359	VPS4A, TMEM170A	43	22	19333	40.87315010570825	0.999999986805549	1.0	1.0
Lightgreen	GOTERM_BP_DIRECT	GO:0048025~negative regulation of mRNA splicing, via spliceosome	2	4.545454545454546	0.05088627756124982	PTBP1, RBM42	43	24	19333	37.467054263565885	0.9999999974671019	1.0	1.0
Lightgreen	GOTERM_BP_DIRECT	GO:0002639~positive regulation of immunoglobulin production	2	4.545454545454546	0.057066533501143143	PTPRC, IL4R	43	27	19333	33.30404823428079	0.9999999997870302	1.0	1.0
Lightgreen	GOTERM_BP_DIRECT	GO:0007159~leukocyte cell-cell adhesion	2	4.545454545454546	0.06727976644955595	PTPRC, TNIP1	43	32	19333	28.10029069767442	0.9999999999965662	1.0	1.0
Lightgreen	GOTERM_BP_DIRECT	GO:0000398~mRNA splicing, via spliceosome	3	6.8181818181818175	0.0706304115806216	EFTUD2, RBM42, SNRPA	43	201	19333	6.71051718153419	0.9999999999991221	1.0	1.0
Orange	GOTERM_BP_DIRECT	GO:0035166~post-embryonic hemopoiesis	2	5.0	0.010046803980243811	ERCC1, SLC37A4	40	5	19333	193.33	0.9775553445622607	1.0	1.0
Orange	GOTERM_BP_DIRECT	GO:0007584~response to nutrient	3	7.5	0.010547418213381104	APAF1, ERCC1, SLC37A4	40	77	19333	18.830844155844154	0.9814427014573597	1.0	1.0
Orange	GOTERM_BP_DIRECT	GO:0097202~activation of cysteine-type endopeptidase activity	2	5.0	0.03765748664609429	APAF1, NLRC4	40	19	19333	50.87631578947368	0.9999994605431896	1.0	1.0
Orange	GOTERM_BP_DIRECT	GO:0007399~nervous system development	4	10.0	0.050810907053490936	APAF1, EVL, NDUFV2, CAMK2G	40	415	19333	4.65855421686747	0.999999996947681	1.0	1.0
Orange	GOTERM_BP_DIRECT	GO:0051924~regulation of calcium ion transport	2	5.0	0.051179992532870366	CAMK2G, RHOA	40	26	19333	37.17884615384615	0.9999999973629305	1.0	1.0
Orange	GOTERM_BP_DIRECT	GO:0007568~aging	3	7.5	0.05879536939839419	APAF1, CD68, ENO3	40	195	19333	7.43576923076923	0.9999999998725896	1.0	1.0
Orange	GOTERM_BP_DIRECT	GO:0007094~mitotic spindle assembly checkpoint	2	5.0	0.06262320720761852	KLHL22, BUB3	40	32	19333	30.207812500000003	0.9999999999724744	1.0	1.0
Orange	GOTERM_BP_DIRECT	GO:0043161~proteasome-mediated ubiquitin-dependent protein catabolic process	3	7.5	0.06806756376912604	SPSB3, RNF216, KLHL22	40	212	19333	6.839504716981132	0.99999999999692	1.0	1.0
Orange	GOTERM_BP_DIRECT	GO:0070059~intrinsic apoptotic signaling pathway in response to endoplasmic reticulum stress	2	5.0	0.06829427534500628	APAF1, QRICH1	40	35	19333	27.618571428571432	0.9999999999971892	1.0	1.0
Orange	GOTERM_BP_DIRECT	GO:0000070~mitotic sister chromatid segregation	2	5.0	0.06829427534500628	KLHL22, BUB3	40	35	19333	27.618571428571432	0.9999999999971892	1.0	1.0
Orange	GOTERM_BP_DIRECT	GO:0006906~vesicle fusion	2	5.0	0.08139707412312487	SNAP23, STX6	40	42	19333	23.01547619047619	0.9999999999999863	1.0	1.0
Orange	GOTERM_BP_DIRECT	GO:0042981~regulation of apoptotic process	3	7.5	0.08430438941495837	APAF1, QRICH1, NLRC4	40	240	19333	6.0415624999999995	0.9999999999999959	1.0	1.0
Orange	GOTERM_BP_DIRECT	GO:0021762~substantia nigra development	2	5.0	0.09248500012847519	ENO3, RHOA	40	48	19333	20.138541666666665	0.9999999999999999	1.0	1.0
Paleturquoise	GOTERM_BP_DIRECT	GO:0034341~response to interferon-gamma	3	6.0	0.00192687984812803	IFITM3, IFITM2, CXCL16	46	28	19333	45.03027950310559	0.5874059293763483	0.8392154722815699	0.8392154722815699
Paleturquoise	GOTERM_BP_DIRECT	GO:0042130~negative regulation of T cell proliferation	3	6.0	0.005582769544125294	CEBPB, SFTPD, LILRB2	46	48	19333	26.267663043478258	0.9234392590370779	0.8392154722815699	0.8392154722815699
Paleturquoise	GOTERM_BP_DIRECT	GO:0002431~Fc receptor mediated stimulatory signaling pathway	2	4.0	0.006966997633630477	BLK, FCER1G	46	3	19333	280.18840579710144	0.9596047727877106	0.8392154722815699	0.8392154722815699
Paleturquoise	GOTERM_BP_DIRECT	GO:0043065~positive regulation of apoptotic process	5	10.0	0.007313424595046361	KLF11, OSGIN1, HMOX1, TNFRSF8, RHOB	46	332	19333	6.329557359874279	0.9655827417142312	0.8392154722815699	0.8392154722815699
Paleturquoise	GOTERM_BP_DIRECT	GO:2001198~regulation of dendritic cell differentiation	2	4.0	0.009278766133882503	CEBPB, LILRB2	46	4	19333	210.1413043478261	0.9861412108984405	0.8517907310904138	0.8517907310904138
Paleturquoise	GOTERM_BP_DIRECT	GO:0060761~negative regulation of response to cytokine stimulus	2	4.0	0.016182543764119362	KLF4, SH2B3	46	7	19333	120.0807453416149	0.9994405431706317	0.9043757760696033	0.9043757760696033
Paleturquoise	GOTERM_BP_DIRECT	GO:0008285~negative regulation of cell proliferation	5	10.0	0.022484969659900877	CSF1R, KLF11, TNFRSF8, KLF4, SH2B3	46	464	19333	4.528907421289355	0.9999707139545128	0.9043757760696033	0.9043757760696033
Paleturquoise	GOTERM_BP_DIRECT	GO:0000122~negative regulation of transcription from RNA polymerase II promoter	7	14.000000000000002	0.024394903130663722	CDKN1C, KLF11, BATF3, CEBPB, MAFB, KLF4, ATF3	46	973	19333	3.0236158898967784	0.9999880657869255	0.9043757760696033	0.9043757760696033
Paleturquoise	GOTERM_BP_DIRECT	GO:0035455~response to interferon-alpha	2	4.0	0.025314451003467072	IFITM3, IFITM2	46	11	19333	76.41501976284586	0.9999922586277936	0.9043757760696033	0.9043757760696033
Paleturquoise	GOTERM_BP_DIRECT	GO:0035456~response to interferon-beta	2	4.0	0.025314451003467072	IFITM3, IFITM2	46	11	19333	76.41501976284586	0.9999922586277936	0.9043757760696033	0.9043757760696033
Paleturquoise	GOTERM_BP_DIRECT	GO:0007165~signal transduction	8	16.0	0.026125160460748337	CSF1R, MAPKAPK3, OSGIN1, TNFRSF8, LILRB2, SH2B3, HBEGF, CXCL16	46	1268	19333	2.6516252914552187	0.9999947162297852	0.9043757760696033	0.9043757760696033
Paleturquoise	GOTERM_BP_DIRECT	GO:0006955~immune response	5	10.0	0.02714654294665004	IFITM3, CEBPB, IFITM2, FCGR3B, LILRB2	46	492	19333	4.27116472251679	0.9999967358600683	0.9043757760696033	0.9043757760696033
Paleturquoise	GOTERM_BP_DIRECT	GO:0009615~response to virus	3	6.0	0.02754815422962651	IFITM3, BATF3, IFITM2	46	111	19333	11.358989424206815	0.9999972994004943	0.9043757760696033	0.9043757760696033
Paleturquoise	GOTERM_BP_DIRECT	GO:1990440~positive regulation of transcription from RNA polymerase II promoter in response to endoplasmic reticulum stress	2	4.0	0.027584446328920362	CEBPB, ATF3	46	12	19333	70.04710144927536	0.9999973452685651	0.9043757760696033	0.9043757760696033
Paleturquoise	GOTERM_BP_DIRECT	GO:1901653~cellular response to peptide	2	4.0	0.03436346134122496	KLF11, KLF4	46	15	19333	56.03768115942029	0.9999998929753037	0.9660340868431362	0.9660340868431362
Paleturquoise	GOTERM_BP_DIRECT	GO:0097028~dendritic cell differentiation	2	4.0	0.03436346134122496	BLK, BATF3	46	15	19333	56.03768115942029	0.9999998929753037	0.9660340868431362	0.9660340868431362
Paleturquoise	GOTERM_BP_DIRECT	GO:0000165~MAPK cascade	3	6.0	0.03577904025344949	DUSP5, MAPKAPK3, RASGRP3	46	128	19333	9.850373641304348	0.9999999454186108	0.9660340868431362	0.9660340868431362
Paleturquoise	GOTERM_BP_DIRECT	GO:0007169~transmembrane receptor protein tyrosine kinase signaling pathway	3	6.0	0.038360202994383814	BLK, CSF1R, SH2B3	46	133	19333	9.480058842759071	0.9999999840520635	0.9781851763567873	0.9781851763567873
Paleturquoise	GOTERM_BP_DIRECT	GO:0008360~regulation of cell shape	3	6.0	0.049937264722374135	CSF1R, CDC42EP4, RHOB	46	154	19333	8.187323546019197	0.9999999999385816	1.0	1.0
Paleturquoise	GOTERM_BP_DIRECT	GO:0045087~innate immune response	5	10.0	0.05155683647264798	BLK, CSF1R, FCER1G, SFTPD, SIGLEC10	46	605	19333	3.4734099892202663	0.9999999999719333	1.0	1.0
Paleturquoise	GOTERM_BP_DIRECT	GO:0046597~negative regulation of viral entry into host cell	2	4.0	0.052215727210788494	IFITM3, IFITM2	46	23	19333	36.54631379962193	0.9999999999795987	1.0	1.0
Paleturquoise	GOTERM_BP_DIRECT	GO:0032753~positive regulation of interleukin-4 production	2	4.0	0.061020434790757166	CEBPB, FCER1G	46	27	19333	31.13204508856683	0.9999999999997187	1.0	1.0
Paleturquoise	GOTERM_BP_DIRECT	GO:0007585~respiratory gaseous exchange	2	4.0	0.0653927467798638	MAFB, SFTPD	46	29	19333	28.98500749625187	0.999999999999967	1.0	1.0
Paleturquoise	GOTERM_BP_DIRECT	GO:0048662~negative regulation of smooth muscle cell proliferation	2	4.0	0.08053963522526796	HMOX1, KLF4	46	36	19333	23.34903381642512	1.0	1.0	1.0
Paleturquoise	GOTERM_BP_DIRECT	GO:0035556~intracellular signal transduction	4	8.0	0.0881668438569542	BLK, MAPKAPK3, HMOX1, SH2B3	46	453	19333	3.71110471254439	1.0	1.0	1.0
Paleturquoise	GOTERM_BP_DIRECT	GO:0045595~regulation of cell differentiation	2	4.0	0.09121161565273132	CEBPB, KLF4	46	41	19333	20.501590668080595	1.0	1.0	1.0
Paleturquoise	GOTERM_BP_DIRECT	GO:0097421~liver regeneration	2	4.0	0.093331430978045	CEBPB, HMOX1	46	42	19333	20.013457556935816	1.0	1.0	1.0
Paleturquoise	GOTERM_BP_DIRECT	GO:0006351~transcription, DNA-templated	3	6.0	0.0935584675306168	POU2AF1, PLAGL2, KLF4	46	221	19333	5.705193783198898	1.0	1.0	1.0
Paleturquoise	GOTERM_BP_DIRECT	GO:0032722~positive regulation of chemokine production	2	4.0	0.09966191008166045	CSF1R, HMOX1	46	45	19333	18.679227053140096	1.0	1.0	1.0
Paleturquoise	GOTERM_BP_DIRECT	GO:0060337~type I interferon signaling pathway	2	4.0	0.09966191008166045	IFITM3, IFITM2	46	45	19333	18.679227053140096	1.0	1.0	1.0
Skyblue	GOTERM_BP_DIRECT	GO:0006357~regulation of transcription from RNA polymerase II promoter	9	21.428571428571427	0.02287391057436937	PHF20L1, RXRB, DDX17, SS18, SMARCA5, FOXN3, MED6, TAF2, KLF2	41	1723	19333	2.463046586356752	0.9991780658670696	1.0	1.0
Skyblue	GOTERM_BP_DIRECT	GO:2001034~positive regulation of double-strand break repair via nonhomologous end joining	2	4.761904761904762	0.03461090349202844	FH, PRKDC	41	17	19333	55.474892395982785	0.9999798797417773	1.0	1.0
Skyblue	GOTERM_BP_DIRECT	GO:0045944~positive regulation of transcription from RNA polymerase II promoter	7	16.666666666666664	0.03674521624128186	RXRB, DDX17, SS18, PRKDC, SMARCA5, MED6, KLF2	41	1210	19333	2.727897601290063	0.9999898013996763	1.0	1.0
Skyblue	GOTERM_BP_DIRECT	GO:0051247~positive regulation of protein metabolic process	2	4.761904761904762	0.0485204560949127	MTPN, KLF2	41	24	19333	39.294715447154466	0.9999997663138865	1.0	1.0
Skyblue	GOTERM_BP_DIRECT	GO:0045943~positive regulation of transcription from RNA polymerase I promoter	2	4.761904761904762	0.0485204560949127	HEATR1, SMARCA5	41	24	19333	39.294715447154466	0.9999997663138865	1.0	1.0
Skyblue	GOTERM_BP_DIRECT	GO:0006665~sphingolipid metabolic process	2	4.761904761904762	0.054421697519480464	CERKL, SERINC1	41	27	19333	34.9286359530262	0.9999999653955502	1.0	1.0
Skyblue	GOTERM_BP_DIRECT	GO:0045893~positive regulation of transcription, DNA-templated	5	11.904761904761903	0.06157850445624405	RXRB, HAS3, MRPL12, TAF2, KLF2	41	724	19333	3.256468130979652	0.999999996641311	1.0	1.0
Skyblue	GOTERM_BP_DIRECT	GO:0000398~mRNA splicing, via spliceosome	3	7.142857142857142	0.06484380244812786	SF3B4, YTHDC1, HNRNPF	41	201	19333	7.037859483072443	0.9999999988480437	1.0	1.0
Skyblue	GOTERM_BP_DIRECT	GO:0001701~in utero embryonic development	3	7.142857142857142	0.07231578553935916	RNASEH2B, YTHDC1, KLF2	41	214	19333	6.6103259630727145	0.9999999999018588	1.0	1.0
Skyblue	GOTERM_BP_DIRECT	GO:0006468~protein phosphorylation	4	9.523809523809524	0.08529978506646757	PRKDC, TLK1, CAMK2G, TAF2	41	503	19333	3.7497939194103673	0.999999999998704	1.0	1.0
Skyblue	GOTERM_BP_DIRECT	GO:0042789~mRNA transcription from RNA polymerase II promoter	2	4.761904761904762	0.0928612891268512	RXRB, TAF2	41	47	19333	20.065386611312924	0.9999999999998986	1.0	1.0
Tan	GOTERM_BP_DIRECT	GO:0042113~B cell activation	5	11.904761904761903	7.948798270704013E-7	CD79A, BANK1, CXCR5, MS4A1, CD22	40	36	19333	67.12847222222221	1.9313722135105849E-4	1.9315579797810753E-4	1.9156603832396672E-4
Tan	GOTERM_BP_DIRECT	GO:0050853~B cell receptor signaling pathway	6	14.285714285714285	6.8177213054014865E-6	BLK, CD79B, CD79A, BANK1, CD19, MS4A1	40	133	19333	21.804135338345866	0.0016553403350646478	8.283531386062806E-4	8.215354173008792E-4
Tan	GOTERM_BP_DIRECT	GO:0006955~immune response	8	19.047619047619047	5.0292111173039286E-5	VPREB3, CD79B, CR2, CXCR5, TLR10, CD24, HLA-DOB, CD22	40	492	19333	7.858943089430895	0.012146913667419712	0.004073661005016182	0.004040132930900823
Tan	GOTERM_BP_DIRECT	GO:0030183~B cell differentiation	4	9.523809523809524	7.64491232672478E-4	CD79B, CD79A, CR2, MS4A1	40	89	19333	21.72247191011236	0.16959555691006545	0.04644284238485304	0.0460605967685168
Tan	GOTERM_BP_DIRECT	GO:0042100~B cell proliferation	3	7.142857142857142	0.003716413490386746	CD79A, CR2, MS4A1	40	45	19333	32.221666666666664	0.5953653721941832	0.18061769563279587	0.17913113023664118
Tan	GOTERM_BP_DIRECT	GO:0050855~regulation of B cell receptor signaling pathway	2	4.761904761904762	0.012044329571651923	BLK, CD19	40	6	19333	161.10833333333332	0.9473737590096767	0.4877953476519029	0.48378057112801887
Tan	GOTERM_BP_DIRECT	GO:0007166~cell surface receptor signaling pathway	4	9.523809523809524	0.02338384380957567	FCRLA, FCRL2, FCRL5, MS4A1	40	305	19333	6.338688524590164	0.9968164710271534	0.7872428475107153	0.7807634825106271
Tan	GOTERM_BP_DIRECT	GO:0050435~beta-amyloid metabolic process	2	4.761904761904762	0.025917460000352766	BACE2, MGAT3	40	13	19333	74.3576923076923	0.9983065615848074	0.7872428475107153	0.7807634825106271
Tan	GOTERM_BP_DIRECT	GO:0002250~adaptive immune response	4	9.523809523809524	0.06213285247486609	CD79B, CD79A, TNFRSF13C, HLA-DOB	40	451	19333	4.28669623059867	0.9999998300420235	1.0	0.9958677685950413
Tan	GOTERM_BP_DIRECT	GO:0031295~T cell costimulation	2	4.761904761904762	0.07953629844701551	TNFRSF13C, CD24	40	41	19333	23.576829268292688	0.9999999982068359	1.0	0.9958677685950413
Tan	GOTERM_BP_DIRECT	GO:0061098~positive regulation of protein tyrosine kinase activity	2	4.761904761904762	0.08880359294405339	CD79A, CD24	40	46	19333	21.014130434782608	0.9999999998466388	1.0	0.9958677685950413
Tan	GOTERM_BP_DIRECT	GO:0001755~neural crest cell migration	2	4.761904761904762	0.09064611173402391	LAMA5, SEMA4B	40	47	19333	20.567021276595746	0.9999999999062219	1.0	0.9958677685950413
Yellow	GOTERM_BP_DIRECT	GO:0006357~regulation of transcription from RNA polymerase II promoter	10	23.809523809523807	0.006299858522120393	STAT5A, NCOR2, MLLT10, ZNF580, TNIP1, MTF1, ZNF524, ATXN7L3, NFKB2, IKZF5	40	1723	19333	2.8051363900174118	0.8126437488326561	1.0	1.0
Yellow	GOTERM_BP_DIRECT	GO:0035865~cellular response to potassium ion	2	4.761904761904762	0.029846223678456178	DLG4, NEK7	40	15	19333	64.44333333333334	0.9996743483337299	1.0	1.0
Yellow	GOTERM_BP_DIRECT	GO:0045944~positive regulation of transcription from RNA polymerase II promoter	7	16.666666666666664	0.03291260878228801	STAT5A, MLLT10, ZNF580, TNIP1, MTF1, TCEA1, NFKB2	40	1210	19333	2.7960950413223142	0.9998592604766134	1.0	1.0
Yellow	GOTERM_BP_DIRECT	GO:0043488~regulation of mRNA stability	2	4.761904761904762	0.07017719187778446	ZC3H14, ZFP36L2	40	36	19333	26.85138888888889	0.9999999957728108	1.0	1.0
Yellow	GOTERM_BP_DIRECT	GO:0006368~transcription elongation from RNA polymerase II promoter	2	4.761904761904762	0.07205640053954895	ADRM1, TCEA1	40	37	19333	26.12567567567568	0.9999999975270301	1.0	1.0
Yellow	GOTERM_BP_DIRECT	GO:0007595~lactation	2	4.761904761904762	0.09064611173402391	STAT5A, NCOR2	40	47	19333	20.567021276595746	0.9999999999884062	1.0	1.0
Yellow	GOTERM_BP_DIRECT	GO:0071364~cellular response to epidermal growth factor stimulus	2	4.761904761904762	0.09248500012847519	DUSP3, ZFP36L2	40	48	19333	20.138541666666665	0.9999999999932195	1.0	1.0
Yellow	GOTERM_BP_DIRECT	GO:0006635~fatty acid beta-oxidation	2	4.761904761904762	0.09248500012847519	AUH, ABCD1	40	48	19333	20.138541666666665	0.9999999999932195	1.0	1.0

## Sheet: Online Supplement 15
Online Supplement 15 - DAVID KEGG pathways. Using the metodology described in Online Supplement 12, we identified the top 50 driver genes for each cluster. Posteriorly, we ran them on the DAVID functional annotation tool and extracted the resulting KEGG pathways, as a sensitivity analysis.
Cluster	Category	Term	Count	%	PValue	Genes	List Total	Pop Hits	Pop Total	Fold Enrichment	Bonferroni	Benjamini	FDR
Darkorange	KEGG_PATHWAY	hsa05152:Tuberculosis	4	8.51063829787234	0.016749071770394378	CD74, RAB5C, CAMK2G, TNFRSF1A	26	180	8205	7.012820512820514	0.8302701088254081	1.0	1.0
Darkorange	KEGG_PATHWAY	hsa04144:Endocytosis	4	8.51063829787234	0.039610238999848474	RAB5C, VPS4A, EPN1, ARF5	26	251	8205	5.029114311982838	0.9856454450184702	1.0	1.0
Darkorange	KEGG_PATHWAY	hsa04066:HIF-1 signaling pathway	3	6.382978723404255	0.043014001866322316	LTBR, CAMK2G, HK1	26	109	8205	8.68560338743825	0.9901125050509297	1.0	1.0
Darkorange	KEGG_PATHWAY	hsa04932:Non-alcoholic fatty liver disease	3	6.382978723404255	0.08016419438162936	UQCRC1, MAP3K11, TNFRSF1A	26	155	8205	6.107940446650124	0.9998452671052449	1.0	1.0
Darkorange	KEGG_PATHWAY	hsa04217:Necroptosis	3	6.382978723404255	0.08375493919564929	VPS4A, CAMK2G, TNFRSF1A	26	159	8205	5.954281567489115	0.9998973821566189	1.0	1.0
Lightcyan	KEGG_PATHWAY	hsa05152:Tuberculosis	5	11.11111111111111	0.0022952811468649036	CD74, CIITA, HLA-DMB, RAB5C, ATP6V0A1	27	180	8205	8.441358024691358	0.21257221305441842	0.23870923927395	0.23870923927395
Lightcyan	KEGG_PATHWAY	hsa04612:Antigen processing and presentation	3	6.666666666666667	0.025020929362619224	CD74, CIITA, HLA-DMB	27	78	8205	11.688034188034186	0.928301433146575	1.0	1.0
Lightcyan	KEGG_PATHWAY	hsa04750:Inflammatory mediator regulation of TRP channels	3	6.666666666666667	0.03810578202873795	PRKCH, PTGER2, PRKCD	27	98	8205	9.302721088435373	0.9824110192840441	1.0	1.0
Lightcyan	KEGG_PATHWAY	hsa04145:Phagosome	3	6.666666666666667	0.08297529623573865	HLA-DMB, RAB5C, ATP6V0A1	27	152	8205	5.99780701754386	0.9998776433236188	1.0	1.0
Orange	KEGG_PATHWAY	hsa05417:Lipid and atherosclerosis	4	10.0	0.01455437503784106	RXRB, APAF1, CAMK2G, RHOA	21	215	8205	7.269102990033222	0.8201038414665497	1.0	1.0
Orange	KEGG_PATHWAY	hsa05200:Pathways in cancer	5	12.5	0.03668406319741621	RXRB, FH, APAF1, CAMK2G, RHOA	21	531	8205	3.679042238364272	0.9873833752556405	1.0	1.0
Orange	KEGG_PATHWAY	hsa05152:Tuberculosis	3	7.5	0.07024149595808621	APAF1, CAMK2G, RHOA	21	180	8205	6.511904761904762	0.9998007911441225	1.0	1.0
Orange	KEGG_PATHWAY	hsa04130:SNARE interactions in vesicular transport	2	5.0	0.07752463774209319	SNAP23, STX6	21	33	8205	23.67965367965368	0.9999206204268103	1.0	1.0
Paleturquoise	KEGG_PATHWAY	hsa05152:Tuberculosis	4	8.0	0.020632533479452764	CEBPB, FCGR3B, FCER1G, CALML4	28	180	8205	6.511904761904762	0.8703788205902363	1.0	1.0
Paleturquoise	KEGG_PATHWAY	hsa04380:Osteoclast differentiation	3	6.0	0.06578323956192297	CSF1R, FCGR3B, LILRB2	28	128	8205	6.868024553571429	0.9987298057430563	1.0	1.0
Paleturquoise	KEGG_PATHWAY	hsa04010:MAPK signaling pathway	4	8.0	0.0707090115754791	DUSP5, CSF1R, MAPKAPK3, RASGRP3	28	294	8205	3.9868804664723028	0.9992433951532531	1.0	1.0
Tan	KEGG_PATHWAY	hsa04662:B cell receptor signaling pathway	7	16.666666666666664	5.4366909358527315E-8	CD79B, CD79A, CR2, CD72, CD19, CD22, RASGRP3	23	82	8205	30.453340402969246	3.588209674165732E-6	3.5882160176628026E-6	3.5882160176628026E-6
Tan	KEGG_PATHWAY	hsa04640:Hematopoietic cell lineage	7	16.666666666666664	1.6906553346022933E-7	FCER2, CR2, CD19, CD24, MS4A1, HLA-DOB, CD22	23	99	8205	25.223978919631097	1.1158263897859122E-5	5.579162604187568E-6	5.579162604187568E-6
Tan	KEGG_PATHWAY	hsa05340:Primary immunodeficiency	3	7.142857142857142	0.0045510354557973046	CD79A, CD19, TNFRSF13C	23	38	8205	28.163615560640732	0.2599621270303648	0.1001227800275407	0.1001227800275407
Tan	KEGG_PATHWAY	hsa05169:Epstein-Barr virus infection	4	9.523809523809524	0.016036028123347215	FCER2, CR2, CD19, HLA-DOB	23	202	8205	7.064141196728369	0.655945695476595	0.26459446403522907	0.26459446403522907
Tan	KEGG_PATHWAY	hsa04514:Cell adhesion molecules	3	7.142857142857142	0.0654685508626735	CNTNAP2, HLA-DOB, CD22	23	157	8205	6.816671282193298	0.9885396261745981	0.8641848713872902	0.8641848713872902
Yellow	KEGG_PATHWAY	hsa05169:Epstein-Barr virus infection	3	7.142857142857142	0.05771564416095691	NCOR2, ADRM1, NFKB2	17	202	8205	7.168025626092022	0.9824460564155477	1.0	1.0
